# Supplementary material for: Global Patterns of Human Rhinovirus Activity and Epidemic Duration, 2016–2025: Before, During, and After the COVID-19 Pandemic
Source: Pathogens. 2026 Apr 20;15(4):446. doi: 10.3390/pathogens15040446 (PMC13119256; doi:10.3390/pathogens15040446)
Supplement: Supplementary file 1 [file pathogens-15-00446-s001.zip]

Archive with 4 entries (4 files):
- pathogens-4229028-SM-Figure S1-S34.pdf
- Supplementary Table S1 .pdf
- Supplementary Table S2 .pdf
- Supplementary Table S3 .pdf
